# Supplementary material for: Lipid, Metabolomic and Gut Microbiome Profiles in Long-Term-Hospitalized Cardiac Patients—An Observational and Retrospective Study
Source: Diagnostics (Basel). 2025 Nov 13;15(22):2874. doi: 10.3390/diagnostics15222874 (PMC12651827; doi:10.3390/diagnostics15222874)
Supplement: Supplementary file 1 [file diagnostics-15-02874-s001.zip]

Archive with 3 entries (3 files):
- Figure S1.pdf
- Supplementary_Table_S1 Metabolites.csv
- Supplementary_Table_S2_Medications.csv
