# Supplementary material for: Lipid, Metabolomic and Gut Microbiome Profiles in Long-Term-Hospitalized Cardiac Patients—An Observational and Retrospective Study
Source: Diagnostics (Basel). 2025 Nov 13;15(22):2874. doi: 10.3390/diagnostics15222874 (PMC12651827; doi:10.3390/diagnostics15222874)
Supplement: Supplementary file 1 [file diagnostics-15-02874-s001.zip › Supplementary_Table_S1 Metabolites.csv]

Metabolite	Ionization mode	m/z (observed)	Retention time (min)	Identification level	MS/MS match	Reference library/source	Confidence comment
ATP	Positive	506.0	1.25	Level 2 (accurate mass + RT)	No	Internal RT/mass library	Putative ID; no MS/MS
Phosphocreatine	Positive	212.0	0.95	Level 2	No	Internal RT/mass library	Low abundance
Creatine	Positive	132.1	0.92	Level 2	No	Internal RT/mass library	Stable RT
Leucine	Positive	132.1	1.03	Level 2	No	Internal RT/mass library	Isobaric interference possible
Glutamine	Positive	147.0	1.1	Level 2	No	Internal RT/mass library	Consistent mass accuracy
Valine	Positive	118.1	0.88	Level 2	No	Internal RT/mass library	Peak area variability
Phenylalanine	Positive	166.1	1.45	Level 2	No	Internal RT/mass library	Good RT stability
Tyrosine	Positive	182.1	1.4	Level 2	No	Internal RT/mass library	Possible co-elution
Glucose	Positive	180.1	0.75	Level 2	No	Internal RT/mass library	High background
Lactate	Positive	89.0	0.6	Level 2	No	Internal RT/mass library	High intensity; consistent
Acetylcarnitine	Positive	204.1	1.55	Level 2	No	Internal RT/mass library	Minor fragmentation observed
Sucrose	Positive	342.1	0.82	Level 2	No	Internal RT/mass library	Putative; retention alignment
