# Supplementary material for: Lipid, Metabolomic and Gut Microbiome Profiles in Long-Term-Hospitalized Cardiac Patients—An Observational and Retrospective Study
Source: Diagnostics (Basel). 2025 Nov 13;15(22):2874. doi: 10.3390/diagnostics15222874 (PMC12651827; doi:10.3390/diagnostics15222874)
Supplement: Supplementary file 1 [file diagnostics-15-02874-s001.zip › Supplementary_Table_S2_Medications.csv]

Medication class	Variable type	Exposure window	Rationale (potential omics interaction)
Statins	Yes/No (binary)	Within 72h of biospecimen collection	Lipid modulation; potential impact on metabolome
Broad-spectrum antibiotics	Yes/No (binary)	Within 72h	Strong impact on gut microbiome composition
Beta-blockers	Yes/No (binary)	Chronic use recorded	Cardiac function modulation
ACE inhibitors/ARBs	Yes/No (binary)	Chronic use recorded	Potential metabolic modulation
Loop diuretics	Yes/No (binary)	Within 48h	Fluid balance; may affect metabolite concentration
Mineralocorticoid antagonists	Yes/No (binary)	Chronic use recorded	Heart failure therapy
SGLT2 inhibitors	Yes/No (binary)	Chronic use recorded	Metabolic modulation; glucose handling
Anticoagulants	Yes/No (binary)	Within 48h	Indirect systemic effects
Proton pump inhibitors	Yes/No (binary)	Within 72h	Potential microbiome impact
Opioids/analgesics	Yes/No (binary)	Within 24h	Indirect microbiome effects through motility
